# Supplementary material for: Evaluation of First-Week Fluid Intake and Maximal Weight Loss Percentage with In-Hospital Adverse Outcomes Among Moderately and Very Preterm Newborns in Ethiopia
Source: Children (Basel). 2025 Jul 1;12(7):872. doi: 10.3390/children12070872 (PMC12293426; doi:10.3390/children12070872)
Supplement: Supplementary file 1 [file children-12-00872-s001.zip]

Archive with 1 entries (1 files):
- children-3703554-supplementary.pdf
